# Supplementary material for: GenomicInteractions: An R/Bioconductor package for manipulating and investigating chromatin interaction data
Source: BMC Genomics. 2015 Nov 17;16:963. doi: 10.1186/s12864-015-2140-x (PMC4650858; doi:10.1186/s12864-015-2140-x)
Supplement: Additional file 1: — R script used to generate figures, tables and numbers used in the described analysis of Hi-C data. (RMD 7 kb) [file 12864_2015_2140_MOESM1_ESM.rmd]

---
title: "Additional file 1 - Investigating Hi-C data from mouse thymocytes"
date: "21 May 2015"
output: html_document
---
```{r global_options, echo=FALSE}
  short=FALSE #if short==TRUE, do not echo code chunks
  debug=FALSE
  knitr::opts_chunk$set(fig.width=12, fig.height=8, fig.path='Figures/',
               echo=!short, warning=debug, message=debug, dev=c("png", "pdf"))
```

```{r load_packages}
library(GenomicInteractions)
library(Gviz)
library(GenomicRanges)
library(GenomicFeatures)
library(biomaRt)
library(ggplot2)
  
if (!packageVersion("GenomicInteractions") >= "1.3.6"){
  stop("This code requires GenomicInteractions version 1.3.6 or higher.\nSee our Github repository: github.com/ComputationalRegulatoryGenomicsICL/GenomicInteractions")
}
```

```{r load_data}
## Get HiC data
download.file("http://zenodo.org/record/30284/files/WT_100kb_interactions.txt.gz", "WT_100kb_interactions.txt.gz")
hic_data <- makeGenomicInteractionsFromFile("WT_100kb_interactions.txt.gz", 
                    type="homer", 
                    experiment_name = "HiC 100kb", 
                    description = "HiC 100kb resolution")
```

```{r annotation_data, cache=TRUE}
## Get annotation data
### annotate with gene symbols

mm9.ensembl.db <- makeTxDbFromUCSC(genome="mm9", tablename="ensGene")
ensembl.genes = genes(mm9.ensembl.db)
ensembl.transcripts = transcriptsBy(mm9.ensembl.db, by="gene")

mart = useMart(dataset="mmusculus_gene_ensembl", biomart="ENSEMBL_MART_ENSEMBL", host="may2012.archive.ensembl.org")

bm.annotations = getBM(attributes=c("ensembl_gene_id", "gene_biotype", "mgi_symbol"), mart=mart, filters="ensembl_gene_id", values=ensembl.genes$gene_id, uniqueRows=TRUE)
ensembl.genes$mgi_symbol = bm.annotations$mgi_symbol[ match(ensembl.genes$gene_id, bm.annotations$ensembl_gene_id) ]
ensembl.genes$gene_biotype = bm.annotations$gene_biotype[ match(ensembl.genes$gene_id, bm.annotations$ensembl_gene_id) ]
ensembl.genes = ensembl.genes[ seqnames(ensembl.genes) %in% c(paste("chr", 1:22, sep=""), "chrX", "chrY", "chrM")]
ensembl.genes = ensembl.genes[ !is.na(ensembl.genes$gene_biotype) & ensembl.genes$gene_biotype == "protein_coding" ]

ensembl.transcripts = ensembl.transcripts[ names(ensembl.transcripts) %in% unlist(ensembl.genes$gene_id) ] 

ensembl.promoters <- unlist(promoters(ensembl.transcripts, 2500,2500), use.names=TRUE)
ensembl.promoters$mgi_symbol <- bm.annotations$mgi_symbol[match(names(ensembl.promoters), bm.annotations$ensembl_gene_id)]

## get enhancers from http://chromosome.sdsc.edu/mouse/download.html

download.file("http://chromosome.sdsc.edu/mouse/download/thymus.zip", "thymus.zip")
unzip("thymus.zip")
thymus_enh <- read.table("thymus/thymus.enhancer.txt", sep="\t", stringsAsFactors = FALSE)
thymus_enh <- GRanges(seqnames=thymus_enh$V1, ranges=IRanges(thymus_enh$V2, width=1))
thymus_enh <- resize(thymus_enh, fix="center", width=500)
```

```{r subset}
hic_data_subset <- hic_data[hic_data$FDR.Benjamini..based.on.3.68e.08.total.tests. < 0.05]
```

Here, we describe using GenomicInteractions to perform an example analysis of Hi-C data generated using mouse Cd4+ Cd8+ thymocytes\citep{Seitan:2013gj} ([**GSE48763**](http://www.ncbi.nlm.nih.gov/geo/query/acc.cgi?acc=GSE48763)). Two biological replicates, totalling about 203M paired-end reads, were pooled and processed using the HOMER software pipeline (Heinz et al. 2010), to remove sources of noise and to identify 100kb regions that are involved in significant interactions, taking in account genomic distance and sequencing depth. GenomicInteractions has a built-in function to import data from the HOMER interaction file format. 

This gives `r sum(hic_data$FDR.Benjamini..based.on.3.68e.08.total.tests. < 0.05)` interactions at an FDR of 5%. Almost all (`r signif(100*(sum(is.cis(hic_data_subset)))/length(hic_data_subset), 3)` %) of these are intra-chromosomal interactions, although many are long-range interactions across distances of more than 2Mb. These properties can be quickly summarised using plotting functions provided in the package (Figure 2a,c). 

Annotation of these interactions reveals that the majority are annotated as promoter-promoter interactions (Figure 2b). This is partly due to the resolution of the HiC data. As the anchors are 100kb, the chance that they will contain at least one promoter is high. 

```{r annotation}
## Annotate
annotation.features <- list(promoter = ensembl.promoters)

annotateInteractions(hic_data_subset, annotation.features)
```

Figure 2: Summary statistics of mouse thymocyte Hi-C data. a) Number of cis/trans interactions b) Donut plot of proportion of different interaction classes c) Interaction distances d) Number of reads supporting each interaction.

```{r figure2}
#a
plot_a <- ggplotGrob(plotCisTrans(hic_data_subset) + ggtitle("") + geom_text(aes(0, 0, label="Thymocyte Hi-C\nCis/Trans percentages"), size=3))

#b
plot_b <- ggplotGrob(plotInteractionAnnotations(hic_data_subset, legend = TRUE) + ggtitle("") + geom_text(aes(0, 0, label="Thymocyte Hi-C\nInteraction classes"), size=3))

#c
plot_c <- ggplotGrob(plotDists(hic_data_subset) + theme(axis.text.x = element_text(angle = 45, hjust=0.4)) + labs(title="", x="Interaction distance (bp)"))

#d
plot_d <- ggplotGrob(plotCounts(hic_data_subset, cut=20))

gridExtra::grid.arrange(plot_a,plot_b,plot_c,plot_d, ncol=2, nrow=2)

```

CD4 is a cell surface protein that is a key cell identity marker for CD4+ CD8+ thymocytes. It is highly expressed in these cells and is known to be regulated by an intronic enhancer. Figure 3 shows the interaction landscape around the 100kb anchor that contains the Cd4 promoter. Although the resolution of the data is not high enough to detect interactions within the Cd4 gene, numerous interactions with both neighbouring 100kb regions and distal regions on the same chromosome are apparent (light red lines). The 100kb region containing Cd4 also participates in at least one inter-chromosomal interaction (grey line, Figure 3). These interactions could be investigated further using other chromosome conformation capture methods or DNA FISH. 

Figure 3: The interaction landscape of Cd4.
```{r figure3}
Cd4_region <- resize(ensembl.genes[ensembl.genes$mgi_symbol == "Cd4"], fix="center", width=500000)

interaction_track <- InteractionTrack(hic_data_subset, name = "HiC", chromosome = "chr6")


geneTrack <- AnnotationTrack(ensembl.genes, genome="mm9", name="Ensembl Genes", id=ensembl.genes$mgi_symbol,  featureAnnotation="id")


enhTrack <- AnnotationTrack(thymus_enh, genome="mm9", name="Enhancers", stacking = "dense")
itrack <- IdeogramTrack(genome = "mm9", chromosome = "chr6")

displayPars(geneTrack) <- list(fill = "deepskyblue", col = NA, fontcolor.feature = "white", fontsize=8, just.group="below")
displayPars(enhTrack) <- list(fill = "black", col = NA)

displayPars(interaction_track) = list(col.interactions="red", 
                                      col.anchors.fill ="blue",
                                      interaction.dimension="height", 
                                      interaction.measure ="counts",
                                      col.interaction.types=c(),
                                      col.anchors.line = "black",
                                      plot.trans=TRUE,
                                      #col.interaction.types=c("promoter-promoter"="green", "promoter-distal"="orange"),
                                      plot.outside = TRUE, col.trans= "darkgrey", col.outside="lightblue", anchor.height = 0.1)

plotTracks(list(itrack, interaction_track, geneTrack, enhTrack),
           chromosome="chr6", from=start(Cd4_region), to=end(Cd4_region), sizes=c(0.1, 0.6, 0.15, 0.15))
```

Session details
--------------

This report was generated on `r format(Sys.time(), "%a %b %d %Y at %X")`. 
```{r session_info, include=TRUE}
sessionInfo()
```
