# Supplementary material for: GenomicInteractions: An R/Bioconductor package for manipulating and investigating chromatin interaction data
Source: BMC Genomics. 2015 Nov 17;16:963. doi: 10.1186/s12864-015-2140-x (PMC4650858; doi:10.1186/s12864-015-2140-x)
Supplement: Additional file 2: — R script used to generate figures, tables and numbers used in the described analysis of ChIA-PET data. (RMD 14 kb) [file 12864_2015_2140_MOESM2_ESM.rmd]

---
title: "Additional file 2 - ChIA-PET K562 Rep1"
author: "Nathan Harmston"
date: "21 May 2015"
output: html_document
---

```{r global_options, echo=FALSE}
  short=FALSE #if short==TRUE, do not echo code chunks
  debug=FALSE
  knitr::opts_chunk$set(fig.width=12, fig.height=8, fig.path='Figures/',
               echo=!short, warning=debug, message=debug, dev=c("png", "pdf"))
```

This is an Rmarkdown file to recreate figures and analysis presented in the ChIA-PET section of Harmston et al 2015. 

```{r load_packages}
library(GenomicInteractions)
library(GenomicFeatures)
library(rtracklayer)
library(biomaRt)
library(stringr)
library(ggplot2)
library(Gviz)
  
if (!packageVersion("GenomicInteractions") >= "1.3.6"){
  stop("This code requires GenomicInteractions version 1.3.6 or higher.\nSee our Github repository: github.com/ComputationalRegulatoryGenomicsICL/GenomicInteractions")
}
```

K562 ChIA-PET data for PolII (8WG16) was taken from [**Li et al., 2012**](http://www.sciencedirect.com/science/article/pii/S0092867411015170) replicate 1 ([**GSE33664**](http://www.ncbi.nlm.nih.gov/geo/query/acc.cgi?acc=GSE33664)). This dataset has been processed using the ChIA-PET tool, with interactions supported by more than two PET counts having an FDR < 0.05 considered as significant. 

```{r load_data}
download.file("http://www.ncbi.nlm.nih.gov/geo/download/?acc=GSM832464&format=file&file=GSM832464%5FCHK019M%5FL2%5Flane13%2Ecluster%2Epet3%2B%2Etxt%2Egz", "GSM832464_CHK019M_L2_lane13.cluster.pet3+.txt.gz")
  
k562.rep1 = makeGenomicInteractionsFromFile("GSM832464_CHK019M_L2_lane13.cluster.pet3+.txt.gz", 
                                type="chiapet.tool", 
                                experiment_name="k562", 
                                description="k562 pol2 8wg16")
```

As interchromosomal interactions involving chrM can never be real 
```{r chrMFilter}
k562.rep1 = k562.rep1[ !(as.character(seqnames(anchorOne(k562.rep1))) == "chrM" | as.character(seqnames(anchorTwo(k562.rep1))) == "chrM" )]
```

We removed all interactions involving chrM, resulting in `r length(k562.rep1)` interactions supported by `r sum(k562.rep1)` PETs. The vast majority of interactions in this dataset occur in cis, with only `r round((sum(is.trans(k562.rep1)) / length(k562.rep1) ) * 100, 1)`% ((`r sum(is.trans(k562.rep1))`)) occurring trans-chromosomally (Figure 4a). 

```{r calculateDistances}
d1 = calculateDistances(k562.rep1)
```
There appear to be `r sum(!is.na(d1) & d1 > 1e6)` interactions which span more than 1Mb, some of which show interactions between regions over 17Mb away. These super-long range interactions were removed from any further analysis.

```{r filter by distance}
k562.rep1 = k562.rep1[ is.na(d1) | d1 < 1e6 ]
```

Only a small number N=`r sum(!is.na(d1) & d1> 500000)` of remaining interactions appear to span distances longer than 500kb. 

Now load all of the segmentation/chromatin state information. 
```{r load segmentation, cache=TRUE}
download.file("http://hgdownload.cse.ucsc.edu/goldenPath/hg19/encodeDCC/wgEncodeAwgSegmentation/wgEncodeAwgSegmentationCombinedK562.bed.gz", "wgEncodeAwgSegmentationCombinedK562.bed.gz")
k562.segments = import.bed("wgEncodeAwgSegmentationCombinedK562.bed.gz", genome="hg19")
names(k562.segments) = paste(k562.segments$name, paste(seqnames(k562.segments), paste(start(k562.segments), end(k562.segments), sep="-"), sep=":"), sep=":")
k562.enhancers = reduce(k562.segments[k562.segments$name %in% c("E", "WE")])
names(k562.enhancers) = paste("E", paste(seqnames(k562.enhancers), paste(start(k562.enhancers), end(k562.enhancers), sep="-"), sep=":"), sep=":")
```

We will use ENSEMBL gene promoters (only protein-coding, lincRNAs or miRNA) and use the FANTOM 5 robust tag cluster set to define the potential TSS for each gene. 

```{r load gene annotations, cache=TRUE}
hg19.ensembl.db <- makeTxDbFromUCSC(genome="hg19", table="ensGene")
ensembl.genes = genes(hg19.ensembl.db)
ensembl.transcripts = transcriptsBy(hg19.ensembl.db, by="gene")
mart = useMart(dataset="hsapiens_gene_ensembl", biomart="ENSEMBL_MART_ENSEMBL", host="feb2014.archive.ensembl.org")
bm.annotations = getBM(attributes=c("ensembl_gene_id", "gene_biotype", "hgnc_symbol"), mart=mart, filters="ensembl_gene_id", values=ensembl.genes$gene_id, uniqueRows=TRUE)
ensembl.genes$hgnc_symbol = bm.annotations$hgnc_symbol[ match(ensembl.genes$gene_id, bm.annotations$ensembl_gene_id) ]
ensembl.genes$gene_biotype = bm.annotations$gene_biotype[ match(ensembl.genes$gene_id, bm.annotations$ensembl_gene_id) ]
ensembl.genes = ensembl.genes[ seqnames(ensembl.genes) %in% c(paste("chr", 1:22, sep=""), "chrX", "chrY", "chrM")]
ensembl.genes = ensembl.genes[ !is.na(ensembl.genes$gene_biotype) & ensembl.genes$gene_biotype %in% c( "protein_coding", "lincRNA", "miRNA" )]
ensembl.transcripts = ensembl.transcripts[ names(ensembl.transcripts) %in% unlist(ensembl.genes$gene_id) ] 
ensembl.transcripts = unlist(ensembl.transcripts, use.names=TRUE)

download.file("http://zenodo.org/record/30284/files/cage.robust.tcs.RData", "cage.robust.tcs.RData")
load("cage.robust.tcs.RData")
ensembl.promoters = promoters(GRanges(seqnames(cage.robust.tcs), 
                                      IRanges(start(cage.robust.tcs$thick), width=1),
                                      strand=strand(cage.robust.tcs), 
                                      id=cage.robust.tcs$ensembl_gene_id),
                                      upstream=2500, downstream=2500)
```

Now annotate the interactions using the promoters defined using CAGE data and using the chromatin segmentation.
```{r annotate}

annotation.features = list(promoter=ensembl.promoters, 
                            t = k562.segments[k562.segments$name == "T"],
                            e = k562.enhancers,
                            ctcf = k562.segments[k562.segments$name == "CTCF"],
                            r = k562.segments[k562.segments$name == "R"])
annotateInteractions(k562.rep1, annotation.features)

```

We can plot summary statistics relating to this dataset (see Figure 4).

```{r figure4}
#a
plot_a <- ggplotGrob(plotCisTrans(k562.rep1) + ggtitle("") + geom_text(aes(0, 0, label="K562 Rep1\nCis/Trans percentages"), size=3))

#b
plot_b <- ggplotGrob(plotInteractionAnnotations(k562.rep1, legend = TRUE, other=5) + ggtitle("") + geom_text(aes(0, 0, label="K562 Rep1\nInteraction classes"), size=3))

#c
plot_c <- ggplotGrob(plotDists(k562.rep1) + theme(axis.text.x = element_text(angle = 30, hjust=1, vjust=1)) + labs(title="", x="Interaction distance (bp)")) #scale_y_continuous(limits = c(0, 25000)))

#d
plot_d <- ggplotGrob(plotCounts(k562.rep1, cut=20))

gridExtra::grid.arrange(plot_a,plot_b,plot_c,plot_d, ncol=2, nrow=2)
```

These interactions consist of:
```{r categoriseInteractions}
tmp.table = categoriseInteractions(k562.rep1)
tmp.table
```

The majority of interactions in this dataset appear to be between promoters and other promoters (N=`r tmp.table$count[tmp.table$category == "promoter-promoter"]`), with a large number of promoter:enhancer interactions (N=`r tmp.table$count[tmp.table$category == "promoter-e"]`) (see Figure 4b). As expected, a number of enhancer:enhancer interactions were also observed (N=`r tmp.table$count[tmp.table$category == "e-e"]`). 

```{r summarise interactions}
promoter.summary.rep1 = summariseByFeatures(k562.rep1, annotation.features[["promoter"]], "promoter", annotate.self=FALSE, distance.method="midpoint")
promoter.summary.rep1$symbol = ensembl.genes$hgnc_symbol[ match(promoter.summary.rep1$Promoter.id, ensembl.genes$gene_id)]
```
`r sum(promoter.summary.rep1$numberOfPromoterInteractions == 0)` genes are not associated with any type of interaction, with `r sum(promoter.summary.rep1$numberOfPromoterEInteractions >0)` genes being involved in interactions with elements annotated as enhancers. We can now count the number of promoters and enhancers that a promoter is interacting with. 

```{r summariseByFeaturePairs}
p.e.pairs = summariseByFeaturePairs(k562.rep1, ensembl.promoters, "promoter", annotation.features[["e"]], "e")
p.p.pairs = summariseByFeaturePairs(k562.rep1, ensembl.promoters, "promoter", annotation.features[["promoter"]], "promoter")

p.p.pairs = p.p.pairs[ p.p.pairs[,1] != p.p.pairs[,2], ]
p.p.pairs = split(p.p.pairs, p.p.pairs[,1])
p.e.pairs = split(p.e.pairs, p.e.pairs$Promoter.id)

p.p.length = sapply(p.p.pairs, function(x){return(nrow(x))})
p.e.length = sapply(p.e.pairs, function(x){length(x[[1]])})
promoter.summary.rep1$numberOfPromoters = p.p.length[ match(promoter.summary.rep1$Promoter.id, names(p.p.length))]

promoter.summary.rep1$numberOfEnhancers = p.e.length[ match(promoter.summary.rep1$Promoter.id, names(p.e.length))]
```

The top 10 promoters ranked by the highest number of interactions (i.e. PET counts) with putative elements are:

```{r summaryTable}
head(promoter.summary.rep1[ order(promoter.summary.rep1$numberOfPromoterEInteractions, decreasing=TRUE),c("Promoter.id", "symbol", "numberOfPromoterInteractions", "numberOfPromoterPromoterInteractions", "numberOfPromoters", "numberOfPromoterEInteractions", "numberOfEnhancers")], n=10)
```

Several of these genes have known roles in the leukemia and cancer in general. NR4A2 is involved in interactions with `r length(p.p.pairs[["ENSG00000153234"]])` other genes and `r length(p.e.pairs[["ENSG00000153234"]])` enhancers. 

It is interacting with these genes which are located bps away:
```{r NR4A2PP}
ensembl.genes[ ensembl.genes$gene_id %in% p.p.pairs[["ENSG00000153234"]][,2]]

print(as.data.frame(
  cbind(ensembl.genes[ ensembl.genes$gene_id %in% p.p.pairs[["ENSG00000153234"]][,2]]$hgnc_symbol, 
        distance(resize(ensembl.genes[ ensembl.genes$gene_id == "ENSG00000153234"], fix="start", width=1),
			          ensembl.genes[ ensembl.genes$gene_id %in% p.p.pairs[["ENSG00000153234"]][,2]], 
			          ignore.strand=TRUE))
  ))
```

The promoter of NR4A2 is interacting with five putative enhancers. 

```{r}

tmp.dist = distance(resize(ensembl.genes[ ensembl.genes$gene_id == "ENSG00000153234"], fix="start", width=1), annotation.features[["e"]][names(annotation.features[["e"]]) %in% p.e.pairs[["ENSG00000153234"]]$E.id], 
 			       ignore.strand=TRUE)
```
The promoter of NR4A2 is interacting with five putative enhancers, `r sum(tmp.dist<100000) ` of which are located within 100kb of the promoter of NR4A2, with one located almost 900kb away. 

```{r}
tmp.dist
```

We can now visualise the interaction landscape of NR4A2.

```{r figure5}
gene_region <- GRanges("chr2", IRanges(157198860-300000, 157198860+1050000))

itrack <- IdeogramTrack(genome = "hg19", chromosome = "chr2")
interaction_track <- InteractionTrack(k562.rep1, name="K562 Rep1")
ppinteraction_track <- InteractionTrack(k562.rep1[is.pp(k562.rep1)], name="K562 Rep1 P:P")
peinteraction_track <- InteractionTrack(k562.rep1[isInteractionType(k562.rep1, "promoter", "e")], name="K562 Rep1 P:E")

geneTrack <- AnnotationTrack(ensembl.genes, genome="hg19", name="Ensembl Genes", id=ifelse(ensembl.genes$hgnc_symbol=="", ensembl.genes$gene_id, ensembl.genes$hgnc_symbol))

enhTrack <- AnnotationTrack(subsetByOverlaps(annotation.features[["e"]], gene_region), chromosome="chr2",
                            genome="hg19", name="Enhancers", stacking = "dense")
ctcfTrack <- AnnotationTrack(subsetByOverlaps(annotation.features[["ctcf"]], gene_region), chromosome="chr2",
                             genome="hg19", name="CTCF", stacking = "dense")

displayPars(geneTrack) <- list(showFeatureId=TRUE, fill = "deepskyblue", fontcolor.feature = "black", fontsize=9, just.group="below")
displayPars(enhTrack) <- list(fill = "black", col = NA)

promoter.promoter.col = "chartreuse"
promoter.enhancer.col = "mediumorchid2"

displayPars(interaction_track) = list(col.interactions="red", 
                                      col.anchors.fill ="blue",
                                      anchor.height=0.05,
                                      interaction.dimension="height", 
                                      interaction.measure ="fdr",
                                      interaction.dimension.transform = "log", 
                                      col.interaction.types=c(),
                                      col.anchors.line = "black",
                                      plot.trans=TRUE,
                                      col.interaction.types=c("promoter-promoter"=promoter.promoter.col, 
                                                              "promoter-distal"="goldenrod1", 
                                                              "promoter-e"=promoter.enhancer.col,
                                                              "promoter-ctcf"="deepskyblue"),
                                      plot.outside = TRUE, col.trans= "darkgrey", col.outside="lightblue")

displayPars(ppinteraction_track) = list(col.interactions=promoter.promoter.col, 
                                      col.anchors.fill ="blue",
                                      anchor.height=0.05,
                                      interaction.dimension="height", 
                                      interaction.measure ="fdr",
                                      interaction.dimension.transform = "log", 
                                      col.interaction.types=c(),
                                      col.anchors.line = "black",
                                      plot.trans=TRUE,
                                      plot.outside = TRUE, col.trans= "darkgrey", col.outside="lightblue")

displayPars(peinteraction_track) = list(col.interactions=promoter.enhancer.col, 
                                      col.anchors.fill ="blue",
                                      anchor.height=0.05,
                                      interaction.dimension="height", 
                                      interaction.measure ="fdr",
                                      interaction.dimension.transform = "log", 
                                      col.interaction.types=c(),
                                      col.anchors.line = "black",
                                      plot.trans=TRUE,
                                      plot.outside = TRUE, col.trans= "darkgrey", col.outside="lightblue")


plotTracks(list(itrack, interaction_track, ppinteraction_track, peinteraction_track, geneTrack, enhTrack, ctcfTrack),
           chromosome=as.character(seqnames(gene_region)), from=start(gene_region), to=end(gene_region), sizes=c(0.1, 0.15, 0.15, 0.15, 0.25, 0.1, 0.1))

```

Session details
--------------

This report was generated on `r format(Sys.time(), "%a %b %d %Y at %X")`. 
```{r session_info, include=TRUE}
sessionInfo()
```
